# Supplementary material for: Detecting rare structural variation in evolving microbial populations from new sequence junctions using breseq
Source: Front Genet. 2015 Jan 21;5:468. doi: 10.3389/fgene.2014.00468 (PMC4301190; doi:10.3389/fgene.2014.00468)
Supplement: Data Sheet 1 — Genetic diversity predicted in the LTEE E. coli genomes. Full details of all polymorphisms predicted by breseq are provided in one merged HTML comparison table and in individual files for each population sample in Genome Diff format. In the comparison table, the delta symbol (Δ) indicates that the mutation in the specified row is fully contained within a region that is deleted within the specified sample. The machine-parsable Genome Diff file format is fully described in the breseq documentation. Note that the recD and araA mutations present in the ancestors of all Ara+ populations are included as predictions in these files. [file DataSheet1.ZIP › polymorphism_predictions/REL762.gd]

#=GENOME_DIFF	1.0
#=TITLE	REL762
#=TIME	500
#=POPULATION	Ara–1
SNP	1	193	REL606	215053	T	frequency=6.720591e-02
SNP	3	874	REL606	824453	A	frequency=6.154490e-02
MOB	10000	4110	REL606	1270663	IS150	-1	0	frequency=0.028
SNP	4	1334	REL606	1329516	T	frequency=5.388312e-01
SNP	5	1335	REL606	1329520	G	frequency=3.952770e-01
MOB	10001	4111	REL606	1462253	IS150	-1	0	frequency=0.015
DEL	10005	4112	REL606	3894997	6934	frequency=0.611
DEL	10003	4114	REL606	3894997	2543	frequency=0.008167055
DEL	10002	4113	REL606	3894997	1138	frequency=0.040001755
DEL	10004	4115	REL606	3894998	3060	frequency=0.292917
SNP	7	3679	REL606	4141016	A	frequency=4.291968e-01
