# Supplementary material for: Detecting rare structural variation in evolving microbial populations from new sequence junctions using breseq
Source: Front Genet. 2015 Jan 21;5:468. doi: 10.3389/fgene.2014.00468 (PMC4301190; doi:10.3389/fgene.2014.00468)
Supplement: Data Sheet 1 — Genetic diversity predicted in the LTEE E. coli genomes. Full details of all polymorphisms predicted by breseq are provided in one merged HTML comparison table and in individual files for each population sample in Genome Diff format. In the comparison table, the delta symbol (Δ) indicates that the mutation in the specified row is fully contained within a region that is deleted within the specified sample. The machine-parsable Genome Diff file format is fully described in the breseq documentation. Note that the recD and araA mutations present in the ancestors of all Ara+ populations are included as predictions in these files. [file DataSheet1.ZIP › polymorphism_predictions/REL763.gd]

#=GENOME_DIFF	1.0
#=TITLE	REL763
#=TIME	500
#=POPULATION	Ara–2
MOB	1	4023,4024	REL606	92424	IS150	1	4	frequency=2.402464e-01
SNP	2	191	REL606	214562	A	frequency=6.197548e-02
SNP	3	192	REL606	215053	T	frequency=8.220291e-02
MOB	10000	4025	REL606	1462251	IS150	-1	0	frequency=0.016
INS	5	4026	REL606	1733559	TAAGCGTTCTG	frequency=3.533691e-02	repeat_length=11	repeat_new_copies=2	repeat_ref_copies=1	repeat_seq=TAAGCGTTCTG
SNP	6	1803	REL606	2028516	A	frequency=5.748177e-02
INS	7	4027	REL606	2103918	CCAG	frequency=9.734689e-01	repeat_length=4	repeat_new_copies=8	repeat_ref_copies=7	repeat_seq=CCAG
SNP	8	2123	REL606	2456191	A	frequency=6.873941e-02
SNP	9	2482	REL606	2809379	T	frequency=1.000347e-01
SNP	10	3187	REL606	3600272	T	frequency=9.332991e-02
SNP	11	3314	REL606	3762120	A	frequency=6.663113e-01
DEL	10001	4028	REL606	3894997	6417	frequency=0.1
SNP	13	3609	REL606	4141016	A	frequency=9.954405e-02
