# Supplementary material for: Detecting rare structural variation in evolving microbial populations from new sequence junctions using breseq
Source: Front Genet. 2015 Jan 21;5:468. doi: 10.3389/fgene.2014.00468 (PMC4301190; doi:10.3389/fgene.2014.00468)
Supplement: Data Sheet 1 — Genetic diversity predicted in the LTEE E. coli genomes. Full details of all polymorphisms predicted by breseq are provided in one merged HTML comparison table and in individual files for each population sample in Genome Diff format. In the comparison table, the delta symbol (Δ) indicates that the mutation in the specified row is fully contained within a region that is deleted within the specified sample. The machine-parsable Genome Diff file format is fully described in the breseq documentation. Note that the recD and araA mutations present in the ancestors of all Ara+ populations are included as predictions in these files. [file DataSheet1.ZIP › polymorphism_predictions/REL764.gd]

#=GENOME_DIFF	1.0
#=TITLE	REL764
#=TIME	500
#=POPULATION	Ara–3
SNP	2	67	REL606	92356	T	frequency=5.293169e-01
MOB	3	3424,3425	REL606	92424	IS150	1	4	frequency=6.237817e-02
MOB	4	3426,3427	REL606	92876	IS150	1	3	frequency=5.307856e-02
MOB	10000	3428	REL606	1270660	IS150	-1	0	frequency=0.031
MOB	10001	3430	REL606	1462253	IS150	-1	0	frequency=0.027
MOB	10002	3432,3431	REL606	1610312	IS3	-1	3	frequency=0.024
SNP	6	1549	REL606	1733343	A	frequency=9.886789e-02
MOB	7	3429,3433	REL606	2020131	IS150	1	3	frequency=7.395498e-02
INS	8	3434	REL606	2103918	CCAG	frequency=5.664265e-01	repeat_length=4	repeat_new_copies=8	repeat_ref_copies=7	repeat_seq=CCAG
DEL	10006	3438	REL606	3894997	7552	frequency=0.024
DEL	10005	3437	REL606	3894997	5987	frequency=0.015616
MOB	10004	3436,3439	REL606	4141545	IS150	1	3	frequency=0.0185
MOB	10003	3435	REL606	4212323	IS186	-1	0	frequency=0.048
DEL	11	3309	REL606	4431394	1	frequency=2.274594e-01
DEL	12	3310	REL606	4431395	1	frequency=2.301893e-01
INS	13	3440	REL606	4530778	AACCCT	frequency=3.043128e-01	repeat_length=6	repeat_new_copies=2	repeat_ref_copies=1	repeat_seq=AACCCT
