# Supplementary material for: Detecting rare structural variation in evolving microbial populations from new sequence junctions using breseq
Source: Front Genet. 2015 Jan 21;5:468. doi: 10.3389/fgene.2014.00468 (PMC4301190; doi:10.3389/fgene.2014.00468)
Supplement: Data Sheet 1 — Genetic diversity predicted in the LTEE E. coli genomes. Full details of all polymorphisms predicted by breseq are provided in one merged HTML comparison table and in individual files for each population sample in Genome Diff format. In the comparison table, the delta symbol (Δ) indicates that the mutation in the specified row is fully contained within a region that is deleted within the specified sample. The machine-parsable Genome Diff file format is fully described in the breseq documentation. Note that the recD and araA mutations present in the ancestors of all Ara+ populations are included as predictions in these files. [file DataSheet1.ZIP › polymorphism_predictions/REL765.gd]

#=GENOME_DIFF	1.0
#=TITLE	REL765
#=TIME	500
#=POPULATION	Ara–4
DEL	1	3325	REL606	1699818	3	frequency=1.470644e-01
MOB	10000	3326	REL606	1733647	ISRS011	-1	0	frequency=0.019
SNP	2	1192	REL606	1734349	T	frequency=1
SNP	4	2071	REL606	2826327	T	frequency=7.011461e-02
SNP	5	2744	REL606	3761922	G	frequency=1
