# Supplementary material for: Detecting rare structural variation in evolving microbial populations from new sequence junctions using breseq
Source: Front Genet. 2015 Jan 21;5:468. doi: 10.3389/fgene.2014.00468 (PMC4301190; doi:10.3389/fgene.2014.00468)
Supplement: Data Sheet 1 — Genetic diversity predicted in the LTEE E. coli genomes. Full details of all polymorphisms predicted by breseq are provided in one merged HTML comparison table and in individual files for each population sample in Genome Diff format. In the comparison table, the delta symbol (Δ) indicates that the mutation in the specified row is fully contained within a region that is deleted within the specified sample. The machine-parsable Genome Diff file format is fully described in the breseq documentation. Note that the recD and araA mutations present in the ancestors of all Ara+ populations are included as predictions in these files. [file DataSheet1.ZIP › polymorphism_predictions/REL766.gd]

#=GENOME_DIFF	1.0
#=TITLE	REL766
#=TIME	500
#=POPULATION	Ara–5
MOB	10000	5843,5844	REL606	92425	IS150	1	3	frequency=0.0135
SNP	1	255	REL606	215053	T	frequency=5.228758e-02
SNP	2	455	REL606	360117	A	frequency=5.050802e-02
SNP	3	616	REL606	474213	A	frequency=5.868006e-02
SNP	4	923	REL606	651601	A	frequency=5.130196e-02
SNP	5	1694	REL606	1329996	A	frequency=6.144285e-02
SNP	6	1695	REL606	1330018	A	frequency=5.122013e-01
MOB	10001	5845,5846	REL606	1733646	IS150	-1	2	frequency=0.0465
SNP	7	2323	REL606	1733687	A	frequency=7.522535e-02
SNP	8	2934	REL606	2275076	G	frequency=1
SNP	9	3555	REL606	2809379	T	frequency=5.098248e-02
MOB	10002	5847	REL606	2824389	IS1	-1	0	frequency=0.018
SNP	10	4144	REL606	3328416	A	frequency=8.917332e-02
SNP	11	4480	REL606	3581976	G	frequency=5.604362e-02
SNP	12	4740	REL606	3761376	A	frequency=5.868912e-02
SNP	13	4742	REL606	3762713	C	frequency=7.156658e-02
DEL	14	5849	REL606	3869962	11	frequency=2.071563e-02
DEL	10010	5856	REL606	3894997	7131	frequency=0.0094
DEL	10009	5855	REL606	3894997	6626	frequency=0.00970788
DEL	10008	5854	REL606	3894997	5627	frequency=0.377643466
DEL	10006	5853	REL606	3894997	3064	frequency=0.02457635
DEL	10005	5952	REL606	3894997	2873	frequency=0.023544143
DEL	10004	5851	REL606	3894997	774	frequency=0.03061075
DEL	10003	5850	REL606	3894997	391	frequency=0.037981496
DEL	10007	5848	REL606	3894998	3310	frequency=0.01809746
SNP	16	5192	REL606	4141192	A	frequency=5.662537e-02
