# Supplementary material for: Detecting rare structural variation in evolving microbial populations from new sequence junctions using breseq
Source: Front Genet. 2015 Jan 21;5:468. doi: 10.3389/fgene.2014.00468 (PMC4301190; doi:10.3389/fgene.2014.00468)
Supplement: Data Sheet 1 — Genetic diversity predicted in the LTEE E. coli genomes. Full details of all polymorphisms predicted by breseq are provided in one merged HTML comparison table and in individual files for each population sample in Genome Diff format. In the comparison table, the delta symbol (Δ) indicates that the mutation in the specified row is fully contained within a region that is deleted within the specified sample. The machine-parsable Genome Diff file format is fully described in the breseq documentation. Note that the recD and araA mutations present in the ancestors of all Ara+ populations are included as predictions in these files. [file DataSheet1.ZIP › polymorphism_predictions/REL767.gd]

#=GENOME_DIFF	1.0
#=TITLE	REL767
#=TIME	500
#=POPULATION	Ara–6
SNP	1	69	REL606	92385	T	frequency=2.446313e-01
MOB	10000	3849	REL606	589936	IS150	-1	0	ambiguous=1	frequency=NA
DEL	2	1214	REL606	1230390	1	frequency=5.322313e-02
MOB	10001	3850	REL606	1462254	IS150	-1	0	frequency=0.025
SNP	4	1721	REL606	1733865	A	frequency=6.418710e-01
SNP	5	2517	REL606	2802769	C	frequency=1.816807e-01
MOB	10002	3851,3852	REL606	3250883	IS150	-1	3	frequency=0.022
DEL	10005	3855	REL606	3894997	7813	frequency=0.017
DEL	10004	3854	REL606	3894997	6712	frequency=0.038337
DEL	10003	3853	REL606	3894998	4604	frequency=0.017003934
SNP	8	3528	REL606	4141561	A	frequency=3.931308e-01
