# Supplementary material for: Detecting rare structural variation in evolving microbial populations from new sequence junctions using breseq
Source: Front Genet. 2015 Jan 21;5:468. doi: 10.3389/fgene.2014.00468 (PMC4301190; doi:10.3389/fgene.2014.00468)
Supplement: Data Sheet 1 — Genetic diversity predicted in the LTEE E. coli genomes. Full details of all polymorphisms predicted by breseq are provided in one merged HTML comparison table and in individual files for each population sample in Genome Diff format. In the comparison table, the delta symbol (Δ) indicates that the mutation in the specified row is fully contained within a region that is deleted within the specified sample. The machine-parsable Genome Diff file format is fully described in the breseq documentation. Note that the recD and araA mutations present in the ancestors of all Ara+ populations are included as predictions in these files. [file DataSheet1.ZIP › polymorphism_predictions/REL768.gd]

#=GENOME_DIFF	1.0
#=TITLE	REL768
#=TIME	500
#=POPULATION	Ara+1
SNP	1	46	REL606	70867	C	frequency=1
MOB	10000	3097	REL606	92427	IS150	1	0	frequency=0.028
SNP	2	1008	REL606	1329435	C	frequency=6.336298e-01
SNP	3	1010	REL606	1331020	A	frequency=3.403554e-01
MOB	10001	3098	REL606	1462268	IS150	1	0	frequency=0.015
SNP	4	1113	REL606	1496693	G	frequency=1.629910e-01
SNP	6	2095	REL606	2847052	G	frequency=1
DEL	10005	3103	REL606	3894997	6244	frequency=0.148808
DEL	10004	3102	REL606	3894997	4772	frequency=0.141962832
DEL	10003	3101	REL606	3894997	2543	frequency=0.495525001
DEL	10002	3100	REL606	3894997	730	frequency=0.048176042
DEL	10006	3099	REL606	3894999	7233	frequency=0.021
DEL	7	3089	REL606	4616212	1	frequency=4.333062e-01
