# Supplementary material for: Detecting rare structural variation in evolving microbial populations from new sequence junctions using breseq
Source: Front Genet. 2015 Jan 21;5:468. doi: 10.3389/fgene.2014.00468 (PMC4301190; doi:10.3389/fgene.2014.00468)
Supplement: Data Sheet 1 — Genetic diversity predicted in the LTEE E. coli genomes. Full details of all polymorphisms predicted by breseq are provided in one merged HTML comparison table and in individual files for each population sample in Genome Diff format. In the comparison table, the delta symbol (Δ) indicates that the mutation in the specified row is fully contained within a region that is deleted within the specified sample. The machine-parsable Genome Diff file format is fully described in the breseq documentation. Note that the recD and araA mutations present in the ancestors of all Ara+ populations are included as predictions in these files. [file DataSheet1.ZIP › polymorphism_predictions/REL770.gd]

#=GENOME_DIFF	1.0
#=TITLE	REL770
#=TIME	500
#=POPULATION	Ara+3
SNP	1	32	REL606	70867	C	frequency=1
MOB	10000	1675,1676	REL606	92424	IS150	1	3	frequency=0.0375
SNP	2	66	REL606	214562	A	frequency=5.415201e-02
SNP	3	67	REL606	215053	T	frequency=6.502390e-02
DEL	4	1677	REL606	474383	9	frequency=2.663112e-01
DEL	5	422	REL606	979041	1	frequency=5.361795e-02
SNP	6	562	REL606	1330012	T	frequency=1.332712e-01
SNP	7	674	REL606	1733497	G	frequency=5.420671e-01
SNP	8	753	REL606	2028516	A	frequency=6.773138e-02
DEL	9	756	REL606	2035870	1	frequency=6.222200e-02
SNP	10	1021	REL606	2809379	T	frequency=5.220509e-02
SNP	11	1025	REL606	2847052	G	frequency=1
SNP	12	1150	REL606	3327572	T	frequency=1.046071e-01
SNP	13	1412	REL606	3761376	T	frequency=5.818796e-01
DEL	10002	1678	REL606	3894999	1317	frequency=0.079
