# Supplementary material for: Detecting rare structural variation in evolving microbial populations from new sequence junctions using breseq
Source: Front Genet. 2015 Jan 21;5:468. doi: 10.3389/fgene.2014.00468 (PMC4301190; doi:10.3389/fgene.2014.00468)
Supplement: Data Sheet 1 — Genetic diversity predicted in the LTEE E. coli genomes. Full details of all polymorphisms predicted by breseq are provided in one merged HTML comparison table and in individual files for each population sample in Genome Diff format. In the comparison table, the delta symbol (Δ) indicates that the mutation in the specified row is fully contained within a region that is deleted within the specified sample. The machine-parsable Genome Diff file format is fully described in the breseq documentation. Note that the recD and araA mutations present in the ancestors of all Ara+ populations are included as predictions in these files. [file DataSheet1.ZIP › polymorphism_predictions/REL772.gd]

#=GENOME_DIFF	1.0
#=TITLE	REL772
#=TIME	500
#=POPULATION	Ara+5
SNP	1	48	REL606	70867	C	frequency=1
MOB	10000	3436,3437	REL606	92424	IS150	1	4	frequency=0.037
SNP	2	145	REL606	250487	A	frequency=5.227900e-02
SNP	3	1633	REL606	2028516	A	frequency=8.169889e-02
MOB	10001	3439	REL606	2713428	IS186	1	0	frequency=0.038
SNP	4	2326	REL606	2847052	G	frequency=1
SNP	5	2591	REL606	3328402	A	frequency=8.506713e-01
DEL	10003	3441	REL606	3894997	1799	frequency=0.0093
DEL	10002	3440	REL606	3894998	613	frequency=0.0812374
SNP	6	3044	REL606	4011948	A	frequency=2.590866e-01
SNP	7	3045	REL606	4012725	T	frequency=3.982773e-01
SNP	9	3147	REL606	4141099	T	frequency=1.495957e-01
INS	10	3442	REL606	4163697	AGACAAACGTGCGCTGGAAA	frequency=9.383925e-03	repeat_length=20	repeat_new_copies=2	repeat_ref_copies=1	repeat_seq=AGACAAACGTGCGCTGGAAA
