# Supplementary material for: Detecting rare structural variation in evolving microbial populations from new sequence junctions using breseq
Source: Front Genet. 2015 Jan 21;5:468. doi: 10.3389/fgene.2014.00468 (PMC4301190; doi:10.3389/fgene.2014.00468)
Supplement: Data Sheet 1 — Genetic diversity predicted in the LTEE E. coli genomes. Full details of all polymorphisms predicted by breseq are provided in one merged HTML comparison table and in individual files for each population sample in Genome Diff format. In the comparison table, the delta symbol (Δ) indicates that the mutation in the specified row is fully contained within a region that is deleted within the specified sample. The machine-parsable Genome Diff file format is fully described in the breseq documentation. Note that the recD and araA mutations present in the ancestors of all Ara+ populations are included as predictions in these files. [file DataSheet1.ZIP › polymorphism_predictions/REL773.gd]

#=GENOME_DIFF	1.0
#=TITLE	REL773
#=TIME	500
#=POPULATION	Ara+6
SNP	1	72	REL606	70867	C	frequency=1
SNP	3	1507	REL606	1224138	A	frequency=8.131838e-02
SNP	4	2061	REL606	1733172	A	frequency=1
DEL	10000	5118	REL606	1733511	183	frequency=0.022
SNP	5	3188	REL606	2847052	G	frequency=1
DEL	6	5119	REL606	3667119	3	frequency=1.117677e-01
SNP	7	4181	REL606	3762117	T	frequency=1
