# Supplementary material for: Detecting rare structural variation in evolving microbial populations from new sequence junctions using breseq
Source: Front Genet. 2015 Jan 21;5:468. doi: 10.3389/fgene.2014.00468 (PMC4301190; doi:10.3389/fgene.2014.00468)
Supplement: Data Sheet 1 — Genetic diversity predicted in the LTEE E. coli genomes. Full details of all polymorphisms predicted by breseq are provided in one merged HTML comparison table and in individual files for each population sample in Genome Diff format. In the comparison table, the delta symbol (Δ) indicates that the mutation in the specified row is fully contained within a region that is deleted within the specified sample. The machine-parsable Genome Diff file format is fully described in the breseq documentation. Note that the recD and araA mutations present in the ancestors of all Ara+ populations are included as predictions in these files. [file DataSheet1.ZIP › polymorphism_predictions/REL958.gd]

#=GENOME_DIFF	1.0
#=TITLE	REL958
#=TIME	1000
#=POPULATION	Ara+1
SNP	1	32	REL606	70867	C	frequency=1
SNP	2	52	REL606	215053	T	frequency=5.325890e-02
SNP	3	201	REL606	561126	C	frequency=1.470747e-01
SNP	4	413	REL606	1329435	C	frequency=9.067793e-01
MOB	5	1426,1427	REL606	1462266	IS150	1	3	frequency=1.030303e-01
SNP	6	502	REL606	1541463	A	frequency=1.141844e-01
SNP	7	614	REL606	1733865	T	frequency=5.473900e-02
MOB	10000	1428	REL606	2093027	IS150	-1	0	frequency=0.021
SNP	9	748	REL606	2456191	A	frequency=7.096577e-02
SNP	10	1054	REL606	2809379	T	frequency=5.728531e-02
SNP	11	1060	REL606	2847052	G	frequency=1
MOB	12	1429,1430	REL606	3080114	IS150	-1	3	frequency=1.200000e-01
SNP	13	1223	REL606	3600272	T	frequency=6.592560e-02
DEL	10001	1432	REL606	3894997	6138	frequency=0.053
DEL	14	1424,1431	REL606	3894997	2543	frequency=0.891127	mediated=IS150
SNP	15	1323	REL606	4141135	T	frequency=7.987785e-02
SNP	16	1324	REL606	4141180	C	frequency=2.822828e-01
SNP	17	1383	REL606	4412814	A	frequency=7.104969e-02
DEL	18	1418	REL606	4616212	1	frequency=8.627954e-01
