# Supplementary material for: Detecting rare structural variation in evolving microbial populations from new sequence junctions using breseq
Source: Front Genet. 2015 Jan 21;5:468. doi: 10.3389/fgene.2014.00468 (PMC4301190; doi:10.3389/fgene.2014.00468)
Supplement: Data Sheet 1 — Genetic diversity predicted in the LTEE E. coli genomes. Full details of all polymorphisms predicted by breseq are provided in one merged HTML comparison table and in individual files for each population sample in Genome Diff format. In the comparison table, the delta symbol (Δ) indicates that the mutation in the specified row is fully contained within a region that is deleted within the specified sample. The machine-parsable Genome Diff file format is fully described in the breseq documentation. Note that the recD and araA mutations present in the ancestors of all Ara+ populations are included as predictions in these files. [file DataSheet1.ZIP › polymorphism_predictions/REL959.gd]

#=GENOME_DIFF	1.0
#=TITLE	REL959
#=TIME	1000
#=POPULATION	Ara+2
SNP	1	30	REL606	70867	C	frequency=1
SNP	2	59	REL606	215053	T	frequency=5.838823e-02
SNP	4	688	REL606	1734106	C	frequency=1
MOB	5	1581,1582	REL606	2048103	IS1	1	9	frequency=8.039216e-01
SNP	6	1064	REL606	2847052	G	frequency=1
SNP	7	1148	REL606	3250993	A	frequency=2.071481e-01
SNP	8	1165	REL606	3328619	A	frequency=5.727148e-01
SNP	9	1323	REL606	3762480	T	frequency=1
