# Supplementary material for: Detecting rare structural variation in evolving microbial populations from new sequence junctions using breseq
Source: Front Genet. 2015 Jan 21;5:468. doi: 10.3389/fgene.2014.00468 (PMC4301190; doi:10.3389/fgene.2014.00468)
Supplement: Data Sheet 1 — Genetic diversity predicted in the LTEE E. coli genomes. Full details of all polymorphisms predicted by breseq are provided in one merged HTML comparison table and in individual files for each population sample in Genome Diff format. In the comparison table, the delta symbol (Δ) indicates that the mutation in the specified row is fully contained within a region that is deleted within the specified sample. The machine-parsable Genome Diff file format is fully described in the breseq documentation. Note that the recD and araA mutations present in the ancestors of all Ara+ populations are included as predictions in these files. [file DataSheet1.ZIP › polymorphism_predictions/REL960.gd]

#=GENOME_DIFF	1.0
#=TITLE	REL960
#=TIME	1000
#=POPULATION	Ara+3
SNP	1	23	REL606	70867	C	frequency=1
SNP	2	51	REL606	427741	C	frequency=6.329870e-02
DEL	3	769	REL606	474383	9	frequency=9.462530e-01
SNP	4	291	REL606	1305169	A	frequency=7.016134e-02
SNP	5	388	REL606	1733173	A	frequency=8.140216e-01
SNP	6	389	REL606	1733497	G	frequency=1.136861e-01
MOB	7	771,772	REL606	1776434	IS150	-1	4	frequency=1.864407e-01
MOB	10000	770	REL606	2020133	IS150	-1	0	frequency=0.057
SNP	8	419	REL606	2083003	T	frequency=5.427694e-02
SNP	9	571	REL606	2847052	G	frequency=1
SNP	11	626	REL606	3327572	T	frequency=8.438439e-01
DEL	10003	775	REL606	3894997	6406	frequency=0.159
DEL	10001	774	REL606	3894997	4561	frequency=0.2990596
DEL	10002	773	REL606	3894999	5691	frequency=0.093351
SNP	12	714	REL606	4100992	G	frequency=1.234727e-01
