# Supplementary material for: Detecting rare structural variation in evolving microbial populations from new sequence junctions using breseq
Source: Front Genet. 2015 Jan 21;5:468. doi: 10.3389/fgene.2014.00468 (PMC4301190; doi:10.3389/fgene.2014.00468)
Supplement: Data Sheet 1 — Genetic diversity predicted in the LTEE E. coli genomes. Full details of all polymorphisms predicted by breseq are provided in one merged HTML comparison table and in individual files for each population sample in Genome Diff format. In the comparison table, the delta symbol (Δ) indicates that the mutation in the specified row is fully contained within a region that is deleted within the specified sample. The machine-parsable Genome Diff file format is fully described in the breseq documentation. Note that the recD and araA mutations present in the ancestors of all Ara+ populations are included as predictions in these files. [file DataSheet1.ZIP › polymorphism_predictions/REL961.gd]

#=GENOME_DIFF	1.0
#=TITLE	REL961
#=TIME	1000
#=POPULATION	Ara+4
SNP	1	17	REL606	70867	C	frequency=1
SNP	2	312	REL606	1224138	A	frequency=1.436009e-01
DEL	3	475	REL606	1733447	1	frequency=1
MOB	4	1155,1156	REL606	2086209	IS150	1	3	frequency=2.166667e-01
MOB	5	1157,1158	REL606	2205480	IS150	-1	4	frequency=9.375000e-02
SNP	6	858	REL606	2847052	G	frequency=1
SNP	7	1049	REL606	3761382	A	frequency=1
DEL	10003	1162	REL606	3894997	6414	frequency=0.154
DEL	10002	1161	REL606	3894997	6234	frequency=0.111672
DEL	10001	1160	REL606	3894997	3947	frequency=0.44794008
DEL	10000	1159	REL606	3894997	1713	frequency=0.095367177
SNP	8	1093	REL606	4164259	G	frequency=5.453300e-02
DEL	9	1145	REL606	4558578	1	frequency=6.169081e-02
