# Supplementary material for: Detecting rare structural variation in evolving microbial populations from new sequence junctions using breseq
Source: Front Genet. 2015 Jan 21;5:468. doi: 10.3389/fgene.2014.00468 (PMC4301190; doi:10.3389/fgene.2014.00468)
Supplement: Data Sheet 1 — Genetic diversity predicted in the LTEE E. coli genomes. Full details of all polymorphisms predicted by breseq are provided in one merged HTML comparison table and in individual files for each population sample in Genome Diff format. In the comparison table, the delta symbol (Δ) indicates that the mutation in the specified row is fully contained within a region that is deleted within the specified sample. The machine-parsable Genome Diff file format is fully described in the breseq documentation. Note that the recD and araA mutations present in the ancestors of all Ara+ populations are included as predictions in these files. [file DataSheet1.ZIP › polymorphism_predictions/REL962.gd]

#=GENOME_DIFF	1.0
#=TITLE	REL962
#=TIME	1000
#=POPULATION	Ara+5
SNP	1	25	REL606	70867	C	frequency=1
MOB	2	876,877	REL606	92424	IS150	1	4	frequency=8.108108e-02
MOB	3	878,879	REL606	499183	IS1	-1	9	frequency=1.794872e-01
SNP	4	340	REL606	1384861	T	frequency=1.108384e-01
SNP	5	436	REL606	1732806	A	frequency=6.370497e-02
SNP	6	437	REL606	1733066	G	frequency=8.501625e-02
SNP	7	439	REL606	1733865	T	frequency=5.892038e-02
SNP	8	440	REL606	1734102	A	frequency=7.839632e-02
SNP	9	664	REL606	2847052	G	frequency=1
SNP	10	707	REL606	3328402	A	frequency=5.323582e-01
DEL	10003	883	REL606	3894997	5111	frequency=0.156
DEL	10002	881	REL606	3894997	1799	frequency=0.197496
DEL	10000	882	REL606	3894997	283	frequency=0.121172305
DEL	10001	880	REL606	3894998	613	frequency=0.215285832
SNP	11	765	REL606	4011948	A	frequency=2.450614e-01
SNP	12	766	REL606	4012725	T	frequency=2.331347e-01
SNP	13	784	REL606	4141099	T	frequency=3.494377e-01
SNP	14	822	REL606	4181329	A	frequency=1.661730e-01
SNP	15	872	REL606	4616296	G	frequency=1.444526e-01
