# Supplementary material for: Detecting rare structural variation in evolving microbial populations from new sequence junctions using breseq
Source: Front Genet. 2015 Jan 21;5:468. doi: 10.3389/fgene.2014.00468 (PMC4301190; doi:10.3389/fgene.2014.00468)
Supplement: Data Sheet 1 — Genetic diversity predicted in the LTEE E. coli genomes. Full details of all polymorphisms predicted by breseq are provided in one merged HTML comparison table and in individual files for each population sample in Genome Diff format. In the comparison table, the delta symbol (Δ) indicates that the mutation in the specified row is fully contained within a region that is deleted within the specified sample. The machine-parsable Genome Diff file format is fully described in the breseq documentation. Note that the recD and araA mutations present in the ancestors of all Ara+ populations are included as predictions in these files. [file DataSheet1.ZIP › polymorphism_predictions/REL963.gd]

#=GENOME_DIFF	1.0
#=TITLE	REL963
#=TIME	1000
#=POPULATION	Ara+6
SNP	1	30	REL606	70867	C	frequency=1
SNP	2	46	REL606	215053	T	frequency=5.862045e-02
DEL	3	69	REL606	362354	1	frequency=1.150889e-01
INS	4	960	REL606	648665	AGA	frequency=1.727027e-01
SNP	5	130	REL606	650281	A	frequency=5.620050e-02
SNP	6	131	REL606	650542	G	frequency=4.144449e-01
SNP	7	132	REL606	651631	A	frequency=1.922922e-01
SNP	8	133	REL606	659015	T	frequency=6.353617e-02
SNP	10	268	REL606	1224138	A	frequency=2.008023e-01
SNP	11	485	REL606	1733172	A	frequency=1
SNP	12	630	REL606	2847052	G	frequency=1
SNP	13	799	REL606	3712866	T	frequency=6.756735e-02
SNP	14	808	REL606	3762117	T	frequency=1
SNP	15	824	REL606	3887214	C	frequency=1.057701e-01
