# Supplementary material for: Detecting rare structural variation in evolving microbial populations from new sequence junctions using breseq
Source: Front Genet. 2015 Jan 21;5:468. doi: 10.3389/fgene.2014.00468 (PMC4301190; doi:10.3389/fgene.2014.00468)
Supplement: Data Sheet 1 — Genetic diversity predicted in the LTEE E. coli genomes. Full details of all polymorphisms predicted by breseq are provided in one merged HTML comparison table and in individual files for each population sample in Genome Diff format. In the comparison table, the delta symbol (Δ) indicates that the mutation in the specified row is fully contained within a region that is deleted within the specified sample. The machine-parsable Genome Diff file format is fully described in the breseq documentation. Note that the recD and araA mutations present in the ancestors of all Ara+ populations are included as predictions in these files. [file DataSheet1.ZIP › polymorphism_predictions/REL964.gd]

#=GENOME_DIFF	1.0
#=TITLE	REL964
#=TIME	1000
#=POPULATION	Ara–1
SNP	1	36	REL606	319840	A	frequency=6.425905e-02
SNP	2	172	REL606	1329516	T	frequency=4.001436e-01
SNP	3	173	REL606	1329520	G	frequency=5.478106e-01
SNP	4	224	REL606	1733685	G	frequency=1.400948e-01
SNP	5	271	REL606	2267890	T	frequency=9.834051e-02
SNP	6	457	REL606	3162266	A	frequency=6.617212e-02
SNP	7	509	REL606	3762741	T	frequency=3.818893e-01
DEL	10001	572	REL606	3894997	6934	frequency=0.415
DEL	10000	571	REL606	3894997	6405	frequency=0.064935
DEL	8	568,570	REL606	3894998	3060	frequency=0.489381165	mediated=IS150
SNP	9	534	REL606	4100192	A	frequency=8.393002e-02
SNP	10	535	REL606	4127995	T	frequency=3.195009e-01
SNP	11	538	REL606	4141016	A	frequency=6.486440e-01
