# Supplementary material for: Detecting rare structural variation in evolving microbial populations from new sequence junctions using breseq
Source: Front Genet. 2015 Jan 21;5:468. doi: 10.3389/fgene.2014.00468 (PMC4301190; doi:10.3389/fgene.2014.00468)
Supplement: Data Sheet 1 — Genetic diversity predicted in the LTEE E. coli genomes. Full details of all polymorphisms predicted by breseq are provided in one merged HTML comparison table and in individual files for each population sample in Genome Diff format. In the comparison table, the delta symbol (Δ) indicates that the mutation in the specified row is fully contained within a region that is deleted within the specified sample. The machine-parsable Genome Diff file format is fully described in the breseq documentation. Note that the recD and araA mutations present in the ancestors of all Ara+ populations are included as predictions in these files. [file DataSheet1.ZIP › polymorphism_predictions/REL966.gd]

#=GENOME_DIFF	1.0
#=TITLE	REL966
#=TIME	1000
#=POPULATION	Ara–3
MOB	1	892,893	REL606	92876	IS150	1	3	frequency=1
SNP	2	138	REL606	920514	C	frequency=1
SNP	3	220	REL606	1196977	T	frequency=5.247450e-02
DEL	4	261	REL606	1567432	1	frequency=8.652973e-02
MOB	5	894,895	REL606	1733141	IS150	1	3	frequency=1
SNP	6	354	REL606	2028516	A	frequency=5.689573e-02
SNP	7	390	REL606	2221442	A	frequency=6.724215e-02
DEL	10002	898	REL606	3894997	6414	frequency=0.098
DEL	10001	897	REL606	3894997	6406	frequency=0.34276
DEL	10000	896	REL606	3894997	2296	frequency=0.08612296
SNP	8	773	REL606	4072147	T	frequency=8.658648e-02
SNP	9	787	REL606	4141441	T	frequency=1
DEL	10	881	REL606	4518768	1	frequency=5.157089e-02
INS	11	899	REL606	4530778	AACCCT	frequency=9.239681e-01	repeat_length=6	repeat_new_copies=2	repeat_ref_copies=1	repeat_seq=AACCCT
