# Supplementary material for: Detecting rare structural variation in evolving microbial populations from new sequence junctions using breseq
Source: Front Genet. 2015 Jan 21;5:468. doi: 10.3389/fgene.2014.00468 (PMC4301190; doi:10.3389/fgene.2014.00468)
Supplement: Data Sheet 1 — Genetic diversity predicted in the LTEE E. coli genomes. Full details of all polymorphisms predicted by breseq are provided in one merged HTML comparison table and in individual files for each population sample in Genome Diff format. In the comparison table, the delta symbol (Δ) indicates that the mutation in the specified row is fully contained within a region that is deleted within the specified sample. The machine-parsable Genome Diff file format is fully described in the breseq documentation. Note that the recD and araA mutations present in the ancestors of all Ara+ populations are included as predictions in these files. [file DataSheet1.ZIP › polymorphism_predictions/REL967.gd]

#=GENOME_DIFF	1.0
#=TITLE	REL967
#=TIME	1000
#=POPULATION	Ara–4
DEL	1	147	REL606	583589	1	frequency=5.803871e-02
MOB	10000	1047	REL606	1120061	IS3	1	0	frequency=0.116
SNP	2	355	REL606	1734349	T	frequency=1
SNP	4	523	REL606	2720615	A	frequency=8.644485e-02
SNP	5	681	REL606	3327538	A	frequency=3.208442e-01
SNP	6	682	REL606	3328012	C	frequency=6.353569e-02
SNP	7	684	REL606	3328903	T	frequency=1.185679e-01
SNP	8	828	REL606	3427811	A	frequency=5.027390e-02
SNP	9	837	REL606	3475057	T	frequency=8.458757e-02
SNP	10	879	REL606	3761922	G	frequency=1
DEL	10003	1051	REL606	3894997	5458	frequency=0.035334
DEL	10001	1050	REL606	3894997	1160	frequency=0.06540443
DEL	10002	1048	REL606	3894998	5122	frequency=0.053110626
DEL	10004	1049	REL606	3895000	7170	frequency=0.094
SNP	11	965	REL606	4202333	G	frequency=5.494642e-02
