# Supplementary material for: Detecting rare structural variation in evolving microbial populations from new sequence junctions using breseq
Source: Front Genet. 2015 Jan 21;5:468. doi: 10.3389/fgene.2014.00468 (PMC4301190; doi:10.3389/fgene.2014.00468)
Supplement: Data Sheet 1 — Genetic diversity predicted in the LTEE E. coli genomes. Full details of all polymorphisms predicted by breseq are provided in one merged HTML comparison table and in individual files for each population sample in Genome Diff format. In the comparison table, the delta symbol (Δ) indicates that the mutation in the specified row is fully contained within a region that is deleted within the specified sample. The machine-parsable Genome Diff file format is fully described in the breseq documentation. Note that the recD and araA mutations present in the ancestors of all Ara+ populations are included as predictions in these files. [file DataSheet1.ZIP › polymorphism_predictions/REL968.gd]

#=GENOME_DIFF	1.0
#=TITLE	REL968
#=TIME	1000
#=POPULATION	Ara–5
SNP	1	60	REL606	360117	A	frequency=1.632838e-01
SNP	2	164	REL606	475185	T	frequency=9.491301e-02
SNP	3	191	REL606	651601	A	frequency=8.414345e-01
MOB	10000	1143	REL606	1270663	IS150	1	0	frequency=0.064
SNP	4	372	REL606	1330018	A	frequency=8.344278e-01
SNP	5	590	REL606	1733640	T	frequency=5.167627e-02
MOB	6	1144,1145	REL606	1733646	IS150	-1	0	frequency=1.226415e-01	ins_start=GTC
SNP	7	591	REL606	1733752	C	frequency=6.445599e-02
SNP	8	630	REL606	2035102	A	frequency=5.788851e-02
SNP	9	675	REL606	2275076	G	frequency=1
MOB	10	1146,1147	REL606	2448493	IS186	1	6	frequency=1.200000e-01
SNP	11	884	REL606	2871889	A	frequency=8.411074e-02
SNP	12	1030	REL606	3762713	C	frequency=2.135630e-01
DEL	10001	1149	REL606	3894997	5627	frequency=0.736
MOB	14	1148,1150	REL606	4615674	IS150	1	3	frequency=2.022472e-01
